# Supplementary material for: A Constraint-Based Orbital-Optimized Excited State Method (COOX)
Source: J Chem Theory Comput. 2024 Sep 30;20(19):8461–73. doi: 10.1021/acs.jctc.4c00467 (PMC11465468; doi:10.1021/acs.jctc.4c00467)
Supplement: Supplementary file 2 — ct4c00467_si_002.zip [file ct4c00467_si_002.zip]

Archive with 8 entries (8 files):
- benzene_hf_tda_1000.0K_lr_state_001_mos.svg
- benzene_hf_tda_1000.0K_std_state_001_mos.svg
- benzene_pbe0_tda_1000.0K_lr_state_001_mos.svg
- benzene_pbe0_tda_1000.0K_std_state_001_mos.svg
- benzene_pbe_tda_1000.0K_lr_state_001_mos.svg
- benzene_pbe_tda_1000.0K_std_state_001_mos.svg
- benzene_wb97x_tda_1000.0K_lr_state_001_mos.svg
- benzene_wb97x_tda_1000.0K_std_state_001_mos.svg
